# Supplementary material for: Advances in Genetics and Epigenetic Alterations in Alzheimer’s Disease: A Notion for Therapeutic Treatment
Source: Genes (Basel). 2021 Dec 8;12(12):1959. doi: 10.3390/genes12121959 (PMC8700838; doi:10.3390/genes12121959)
Supplement: Supplementary file 1 [file genes-12-01959-s001.zip]

Archive with 1 entries (1 files):
- genes-1491170-supplementary.pdf
